# Supplementary material for: Discovery of Novel Quinoline-Based Proteasome Inhibitors for Human African Trypanosomiasis (HAT)
Source: J Med Chem. 2022 Aug 22;65(17):11776–87. doi: 10.1021/acs.jmedchem.2c00791 (PMC9469205; doi:10.1021/acs.jmedchem.2c00791)
Supplement: Supplementary file 2 — jm2c00791_si_002.csv [file jm2c00791_si_002.csv]

Id	Structure	T. b. brucei 20S proteasome IC50 (nM)	human 20S proteasome IC50 (nM)	T.b. brucei EC50 (nM)	HTS Sol Qualifier	HTS Sol	MLM Qualifier	MLM	RLM Qualifier	RLM	HLM Qualifier	HLM	MDR1 AtoB Qualifier	MDR1 AtoB	MDR1 ER Qualifier	MDR1 ER	MW
Compound 1	Cc3ccc2nc(cc(Nc1ccccc1)c2c3)C(=O)N4CCCC4	764	>10000	360		0.017000001				330		76.099999		18.43		0.63999999	331.4
Compound 2	Cc3ccc2nc(cc(Nc1ccccc1)c2c3)C(=O)NC4CCCC4	12	>10000	55	<	0.004		576		122		220					345.4
Compound 3	Cc3ccc2nc(cc(Nc1ccccc1F)c2c3)C(=O)NC[C@@H](O)CO	18	>10000	6.8		0.128		78.83		40.6	<	25		14.18		0.91000003	369.4
Compound 4	Cc3ccc2nc(cc(Nc1ccccc1F)c2c3)C(=O)NC[C@@H](F)CO	7.7	>10000	3.5		0.099		145		36.9	<	25		8.8599997		0.92000002	371.4
Compound 5	OC[C@H](F)CNC(=O)c3cc(Nc1ccccc1F)c2cc(Br)ccc2n3	5.4	>10000	5.3		0.022		65	<	25	<	25		6.27		0.66000003	436.3
Compound 6	OC[C@H](F)CNC(=O)c3cc(Nc1ccccc1F)c2cc(Cl)ccc2n3	4.7	>10000	5.4		0.007		55.300001	<	25	<	25		8.0200005		0.69	391.8
Compound 7	CO[C@@H](CO)CNC(=O)c3cc(Nc1cccc(F)c1F)c2cc(Cl)ccc2n3	6.3	-	<2.5		0.012		78.910001		65.666667		33.7		8.1800003		0.81999999	421.8
Compound 8	Cc2cc1c(cc(nc1cn2)C(=O)NC3CC3)Nc4ccccc4F	13	>10000	29		0.087		177		33		25.299999		21.16		0.62000001	336.4
Compound 9	Cc2cc1c(cc(nc1cn2)C(=O)NC3CC3)Nc4c(F)cccc4F	22	>10000	51		0.146		84.2		27.5	<	25		16.450001		0.67000002	354.4
Compound 10	Cc2cc1c(cc(nc1cn2)C(=O)N[C@H]3CCN(C)C[C@H]3F)Nc4ccccc4F	12	>10000	7.9		0.229		44		83.599999	<	25		7.52		1.83	411.5
Compound 11	Cc2cc1c(cc(nc1cn2)C(=O)NC[C@@H](O)CO)Nc3ccccc3F	210	-	130		0.006	<	25	<	25	<	25		2.1860001		9.0790005	370.4
Compound 12	Cc2cc1c(cc(nc1cn2)C(=O)NCC(C)(C)C#N)Nc3ccccc3F	10.4	-	35		0.086		131		69.626667		33.900002		12.82		0.97000003	377.4
Compound 13	C/C=C/c1cnc(cc1Nc2ccccc2F)C(=O)NCCOC	17	>10000	46		0.18		394		114		62.200001		13.51		0.62000001	329.4
Compound 14	C/C=C/c1cnc(cc1Nc2ccccc2F)C(=O)NC[C@@H](F)CO	19	>10000	13		0.37000001		90.699997		47.700001	<	25		12.8		0.63	347.4
Compound 15	CCOc1cnc(cc1Nc2cccc(F)c2F)C(=O)NC[C@@H](F)CO	-	-	60		0.35		95.25		42.550001	<	25		13.75		0.68000001	369.3
Compound 16	CO[C@@H](CO)CNC(=O)c3cc(Nc1ccccc1F)c2cc(F)ccc2n3	-	-	37		0.091		43.4		43.1	<	25		7.54		1	387.4
Compound 17	Cc2cc1c(cc(nc1cn2)C(=O)NCCC#N)Nc3ccccc3F	-	-	94		0.01		86.469997	<	25	<	25		13.15		0.80000001	349.4
Compound 18	COCCNC(=O)c3cc(Nc1ccccc1F)c2cc(C)ncc2n3	-	-	40		0.107		151		51.599999	<	25		19.98		0.58999997	354.4
Compound 19	Cc2cc1c(cc(nc1cn2)C(=O)NC3CCOCC3)Nc4ccccc4F	-	-	95	<	0.004		50.799999		46.050001	<	25		18.219999		0.70999998	380.4
Compound 20	Cc3ccc2nc(cc(Nc1ccccc1F)c2c3)C(=O)NCCC#N	-	-	14	<	0.004		588		59		40.4		9.21		0.52999997	348.4
Compound 21	Cc2cc1c(cc(nc1cn2)C(=O)NC3CC3)Nc4ccccc4	-	-	53		0.011		414		62.200001		54.599999		12.38		0.61000001	318.4
